# Supplementary material for: Impacts of Lead and Nanoplastic Co-Exposure on Decomposition, Microbial Diversity, and Community Assembly Mechanisms in Karst Riverine Miscanthus Litter
Source: Microorganisms. 2025 Sep 17;13(9):2172. doi: 10.3390/microorganisms13092172 (PMC12472299; doi:10.3390/microorganisms13092172)
Supplement: Supplementary file 1 [file microorganisms-13-02172-s001.zip]

Archive with 1 entries (1 files):
- microorganisms-3842970-supplementary.pdf
